# Supplementary material for: Evaluation of Three Antimicrobial Peptides Mixtures to Control the Phytopathogen Responsible for Fire Blight Disease
Source: Plants (Basel). 2021 Nov 30;10(12):2637. doi: 10.3390/plants10122637 (PMC8705937; doi:10.3390/plants10122637)
Supplement: Supplementary file 1 [file plants-10-02637-s001.zip]

Archive with 8 entries (8 files):
- SF1.pdf
- SF2.pdf
- SF3.pdf
- SF4.pdf
- SF5.pdf
- SF6.pdf
- SF7.pdf
- ST1.pdf
